# Supplementary material for: The Impact of Body Composition on Mortality and Hospital Length of Stay after Endovascular and Open Aortic Aneurysm Repair: A Retrospective Cohort Study
Source: Nutrients. 2024 Sep 22;16(18):3205. doi: 10.3390/nu16183205 (PMC11434744; doi:10.3390/nu16183205)
Supplement: Supplementary file 1 [file nutrients-16-03205-s001.zip]

Archive with 1 entries (1 files):
- nutrients-3193240-supplementary.pdf
